# Supplementary material for: Plant Defense Responses to a Novel Plant Elicitor Candidate LY5-24-2
Source: Int J Mol Sci. 2022 May 11;23(10):5348. doi: 10.3390/ijms23105348 (PMC9140985; doi:10.3390/ijms23105348)
Supplement: Supplementary file 1 [file ijms-23-05348-s001.zip]

Archive with 1 entries (1 files):
- ijms-1700968-supplementary.pdf
